# Supplementary material for: Apical Secretory Glycoprotein Complex Contributes to Cell Attachment and Entry by Cryptosporidium parvum
Source: mBio. 2023 Feb 1;14(1):e03064-22. doi: 10.1128/mbio.03064-22 (PMC9973360; doi:10.1128/mbio.03064-22)
Supplement: DATA SET S1 [file mbio.03064-22-s0003.xlsx]

## Sheet: Table S1
Data Set 1. Cryptosporidium parvum proteins detected by LC-MS/MS in IP samples
aFold change in average total unique peptide count in 1A5 samples relative to IgG samples. For fold change calculations only, the mean total unique peptide count was adjusted to 1 for proteins with no peptides detected in IgG samples.
Identified Gene Product	UniProt Accession Number	CryptoDB Iowa II Accession Number	Molecular Weight	t-Test (P-value): *(P < 0.02488)	Fold Change by Category (1A5 / IgG)a	Total Unique Peptide Count
						1A5			IgG
						Expt. 1	Expt. 2	Expt. 3	Expt. 1	Expt. 2	Expt. 3
Glycoprotein, putative	Q5CXZ3_CRYPI	cgd7_4330	64 kDa	0.0095	12.6667	8	15	15	0	0	0
Uncharacterized protein (Fragment)	A3FQM8_CRYPI	cgd4_32	56 kDa	0.0014	10	9	13	8	0	0	0
60S ribosomal protein L13	A3FQ93_CRYPI	cgd2_2990	24 kDa	0.7	1.35714	8	9	2	3	4	7
Heat shock 70 (HSP70) protein (Fragment)	Q5CPP8_CRYPI	cgd2_20	74 kDa	0.32	1.14286	2	3	3	1	5	1
60S ribosomal protein L35A	Q5CYF4_CRYPI	cgd7_2540	14 kDa	0.89	1	2	5	0	2	3	2
Ribosomal protein L37 (Fragment)	Q5CTP4_CRYPI	cgd2_2200	11 kDa	1	1	0	2	0	0	1	1
40S ribosomal protein S13 (Fragment)	Q5CRM7_CRYPI	cgd5_2210	18 kDa	0.82	0.923077	4	5	3	4	3	6
60S ribosomal protein L36	Q5CSR1_CRYPI	cgd1_1660	12 kDa	0.45	0.875	3	2	2	4	3	1
Putative 60S ribosomal protein L24	Q5CQG2_CRYPI	cgd4_840	15 kDa	0.52	0.875	2	3	2	3	3	2
60S ribosomal protein L35	Q5CUZ9_CRYPI	cgd3_830	14 kDa	0.23	0.833333	1	2	2	2	2	2
40S ribosomal subunit protein S9, putative	A3FPY5_CRYPI	cgd8_1840	12 kDa	0.64	0.833333	2	1	2	3	2	1
40S ribosomal protein S8	Q5CWL2_CRYPI	cgd6_4630	23 kDa	0.25	0.8125	4	5	4	5	5	6
Ribosomal protein S23 (Fragment)	A3FPT1_CRYPI	cgd6_1390	18 kDa	0.52	0.8	2	1	1	1	2	2
60S ribosomal protein L18a	Q5CZ06_CRYPI	cgd7_320	21 kDa	0.14	0.681818	5	7	3	8	7	7
Uncharacterized protein	A3FQM6_CRYPI	cgd4_30	50 kDa	0.37	0.666667	0	2	0	0	0	0
60S ribosomal protein L34 (Fragment)	Q5CVM8_CRYPI	cgd8_3480	16 kDa	0.37	0.666667	2	2	0	2	2	2
60S ribosomal protein L27 (Fragment)	Q5CSF1_CRYPI	cgd1_3000	19 kDa	0.19	0.625	2	3	0	2	3	3
Uncharacterized protein	Q5CU22_CRYPI	cgd2_610	29 kDa	0.35	0.555556	2	3	0	3	3	3
60S ribosomal protein L23A (Fragment)	Q5CPV5_CRYPI	cgd8_650	18 kDa	0.14	0.538462	1	4	2	4	5	4
60S ribosomal protein L10, alpha/beta hammerhead	Q5CWQ2_CRYPI	cgd6_4190	25 kDa	0.23	0.5	1	0	1	1	1	2
Histone H4	Q5CV68_CRYPI	cgd8_5230	11 kDa	0.35	0.5	1	1	1	3	1	2
Ribosomal protein L14 (Fragment)	Q5CUW3_CRYPI	cgd3_1250	14 kDa	0.39	0.454545	1	3	1	3	4	4
40s ribosomal protein S24 (Fragment)	Q5CPN5_CRYPI	cgd2_170	18 kDa	0.22	0.444444	1	1	2	2	3	4
60S ribosomal protein L6	Q5CXY3_CRYPI	cgd7_4460	21 kDa	0.26	0.444444	2	2	0	2	5	2
GTP-binding nuclear protein	A3FPL8_CRYPI	cgd7_220	24 kDa	0.0075	0.428571	1	1	1	3	2	2
60S ribosomal protein L19 (Fragment)	Q5CU88_CRYPI	cgd3_3790	21 kDa	0.1	0.4	0	1	1	1	2	2
40S ribosomal protein S25	Q5CTY4_CRYPI	cgd2_1070	12 kDa	0.1	0.4	1	1	0	1	2	2
60S ribosomal protein L26 (Fragment)	Q5CWL3_CRYPI	cgd6_4620	15 kDa	0.13	0.4	1	1	0	2	1	2
60S ribosomal protein L32	Q5CWX5_CRYPI	cgd6_3340	16 kDa	0.37	0.4	1	1	0	2	1	2
60S ribosomal protein L18 (Fragment)	Q5CQJ4_CRYPI	cgd4_470	21 kDa	0.074	0.357143	2	3	0	6	3	5
Elongation factor 1-alpha	A3FPW5_CRYPI	cgd6_3990	48 kDa	0.15	0.357143	3	1	1	7	5	2
60S ribosomal protein L7a (Fragment)	Q5CPX5_CRYPI	cgd8_430	30 kDa	0.087	0.35	4	2	1	4	5	11
60S ribosomal proteins L8/L2	Q5CYJ3_CRYPI	cgd7_2110	28 kDa	0.25	0.222222	0	0	2	1	3	5
40S ribosomal protein S6 (Fragment)	Q5CT64_CRYPI	cgd2_4260	26 kDa	0.087	0.208333	2	1	2	7	5	12
60S ribosomal protein L13A (Fragment)	Q5CRY8_CRYPI	cgd5_970	23 kDa	0.013	0.2	1	1	0	2	3	5
60s ribosomal protein L21	Q5CX53_CRYPI	cgd6_2460	18 kDa	0.069	0.142857	1	0	0	3	1	3
Ribosomal protein S4, putative (Fragment)	A3FPR5_CRYPI	cgd7_4760	29 kDa	0.028	0.136364	1	2	0	5	6	11
60S ribosomal protein L7	Q5CVE6_CRYPI	cgd8_4350	29 kDa	0.029	0.125	0	0	2	4	5	7
40S ribosomal protein S2/S5. DSRBD RNA binding domain (Fragment)	Q5CPU2_CRYPI	cgd4_4020	30 kDa	0.033	0.125	2	0	1	8	5	11
40S ribosomal protein S3a	Q5CQV2_CRYPI	cgd4_3160	30 kDa	0.025	0.0434783	1	0	0	6	5	12
Uncharacterized protein	Q5CQS3_CRYPI	cgd4_3530	175 kDa	0.0013	0.037037	1	0	0	11	7	9
60S ribosomal protein-like, putative	A3FPV6_CRYPI	cgd6_3190	43 kDa	0.031	0.0285714	1	0	0	10	9	16
Actin	A3FQJ8_CRYPI	cgd5_3160	42 kDa	0.00098	0	0	0	0	5	5	3
Histone H2B (Fragment)	Q5CRE1_CRYPI	cgd5_3170	17 kDa	0.0022	0	0	0	0	3	2	2
Uncharacterized protein	Q5CYR2_CRYPI	cgd7_1340	124 kDa	0.0075	0	0	0	0	7	4	4
60S ribosomal protein L5 (Fragment)	Q5CPX4_CRYPI	cgd8_440	37 kDa	0.008	0	0	0	0	3	3	5
Uncharacterized protein	A3FQI1_CRYPI	cgd5_1580	35 kDa	0.008	0	0	0	0	3	3	5
60S ribosomal protein L17	Q5CVN1_CRYPI	cgd8_3450	21 kDa	0.01	0	0	0	0	5	4	7
40S ribosomal protein S15A (Fragment)	Q5CVE5_CRYPI	cgd8_4360	16 kDa	0.016	0	0	0	0	2	2	4
40S ribosomal protein S3, KH domain	Q5CYI1_CRYPI	cgd7_2250	25 kDa	0.016	0	0	0	0	2	5	5
40S ribosomal protein S5 (Fragment)	Q5CWP0_CRYPI	cgd6_4320	23 kDa	0.016	0	0	0	0	1	2	1
Glyceraldehyde-3-phosphate dehydrogenase	Q5CWT6_CRYPI	cgd6_3790	36 kDa	0.016	0	0	0	0	4	2	2
60S ribosomal protein L11	Q5CX79_CRYPI	cgd6_2170	20 kDa	0.016	0	0	0	0	1	1	2
40S ribosomal protein S7 (Fragment)	Q5CRF0_CRYPI	cgd5_3040	23 kDa	0.016	0	0	0	0	3	3	5
Uncharacterized protein	Q5CUC6_CRYPI	cgd3_3370	166 kDa	0.016	0	0	0	0	2	2	4
Uncharacterized protein	Q5CUR5_CRYPI	cgd3_1770	60 kDa	0.016	0	0	0	0	2	1	1
60S ribosomal protein L30, pelota RNA binding domain containing protein (Fragment)	Q5CU79_CRYPI	cgd3_3890	12 kDa	0.019	0	0	0	0	3	2	3
40S ribosomal protein S14 (Fragment)	Q5CZ22_CRYPI	cgd7_130	14 kDa	0.025	0	0	0	0	1	2	2
Splicing factor RRM domain containing protein T22E16.120 SC35-like splicing factor	Q5CYU8_CRYPI	cgd7_940	33 kDa	0.026	0	0	0	0	2	1	3
Uncharacterized protein	Q5CS75_CRYPI	cgd1_3180	102 kDa	0.057	0	0	0	0	4	1	2
60S ribosomal protein L23 (Fragment)	Q5CXL5_CRYPI	cgd6_570	16 kDa	0.06	0	0	0	0	1	2	5
Ribosomal protein S18A, rps18ap, HhH domain	Q5CUK8_CRYPI	cgd3_2440	18 kDa	0.06	0	0	0	0	5	1	3
Secreted protein with cysteine rich repeats and a mucin like threonine rich repeat, signal peptide	Q5CVM4_CRYPI	cgd8_3520	121 kDa	0.12	0	0	0	0	8	7	0
Uncharacterized protein	Q5CX00_CRYPI	cgd6_3080	72 kDa	0.12	0	0	0	0	6	0	8
Uncharacterized protein	Q5CVF1_CRYPI	cgd8_4290	27 kDa	0.13	0	0	0	0	3	2	0
Signal peptide, large protein	Q5CT01_CRYPI	cgd1_640	147 kDa	0.13	0	0	0	0	2	3	0
40S ribosomal protein S15 (Fragment)	Q5CWZ0_CRYPI	cgd6_3180	17 kDa	0.15	0	0	0	0	2	1	3
Domain KOG1015, transcription regulator XNP/ATRX, DEAD-box superfamily, signal peptide	Q5CS78_CRYPI	cgd1_3780	92 kDa	0.15	0	0	0	0	5	3	17
Fibrillarin RNA methylase	Q5CVE8_CRYPI	cgd8_4330	32 kDa	0.16	0	0	0	0	1	0	2
CpFNPA, extracellular protein with a signal peptide, FN2 domain and an anthrax toxin-N-terminus like domain	Q5CXV2_CRYPI	cgd7_4810	80 kDa	0.16	0	0	0	0	2	1	0
Cryptosporidial mucin, large thr stretch, signal peptide sequence (Gp900)	Q5CY21_CRYPI	cgd7_4020	203 kDa	0.16	0	0	0	0	1	1	4
Thioredoxin peroxidase-like protein	A3FQN6_CRYPI	cgd4_740	22 kDa	0.16	0	0	0	0	0	1	2
Ribosomal protein S27a, ubiquitin plus zincribbon, UB13p (Fragment)	Q5CQW0_CRYPI	cgd4_3080	18 kDa	0.16	0	0	0	0	0	2	1
Profilin	A3FQ22_CRYPI	cgd3_1570	18 kDa	0.16	0	0	0	0	2	1	0
40S ribosomal protein S19 (Fragment)	Q5CSY3_CRYPI	cgd1_850	17 kDa	0.16	0	0	0	0	2	1	0
60S ribosomal protein L9	Q5CPX8_CRYPI	cgd8_400	21 kDa	0.21	0	0	0	0	3	0	1
CpCCp3, multidomain extracellular protein with a signal peptide and the following architecture: LH2+LCCL+2xSR+LCCL+pentraxin+2xLCCL	Q5CU06_CRYPI	cgd2_790	135 kDa	0.23	0	0	0	0	8	1	1
Putative secreted low complexity protein with a signal peptide	Q5CXJ8_CRYPI	cgd6_820	34 kDa	0.24	0	0	0	0	3	1	0
Uncharacterized protein	Q5CVF0_CRYPI	cgd8_4300	20 kDa	0.37	0	0	0	0	2	0	0
KH domain protein	Q5CYL4_CRYPI	cgd7_1890	91 kDa	0.37	0	0	0	0	0	0	12
CpCCp1/Cpa135	Q5CYM9_CRYPI	cgd7_1730	173 kDa	0.37	0	0	0	0	4	0	0
Predicted secreted protein, signal peptide	Q5CSS6_CRYPI	cgd1_1510	31 kDa	0.37	0	0	0	0	2	0	0
Uncharacterized protein	Q5CUR9_CRYPI	cgd3_1730	33 kDa	1	0	0	0	0	2	2	1
60S ribosomal protein L12 (Fragment)	Q5CUV9_CRYPI	cgd3_1300	18 kDa	1	0	0	0	0	2	2	2
Ribosomal protein L15	Q5CPM4_CRYPI	cgd2_280	24 kDa	1	0	0	0	0	2	3	3
Uncharacterized protein	Q5CX03_CRYPI	cgd6_3050	111 kDa	< 0.00010	0	0	0	0	10	11	10
