# Supplementary material for: Apical Secretory Glycoprotein Complex Contributes to Cell Attachment and Entry by Cryptosporidium parvum
Source: mBio. 2023 Feb 1;14(1):e03064-22. doi: 10.1128/mbio.03064-22 (PMC9973360; doi:10.1128/mbio.03064-22)
Supplement: DATA SET S2 [file mbio.03064-22-s0004.xlsx]

## Sheet: Samples Report for MA_1A5 5E3 S
Data Set 2. Cryptosporidium parvum proteins detected by LC-MS/MS in gel slices
aFold change in average total peptide count in 1A5 samples relative to IgG samples. For fold change calculations only, the average total unique peptide count was adjusted to 1 for proteins with no peptides detected in IgG samples.
Identified Gene Product	UniProt Accession Number	CryptoDB Iowa II Accession Number	Molecular Weight	t-Test (P-value): *(P < 0.01289)	Fold Change by Category (1A5 / IgG)a	Total Unique Peptide Count
						1A5		IgG
						Expt. 1	Expt. 2	Expt. 1	Expt. 2
Uncharacterized protein (Fragment)	A3FQM8_CRYPI	cgd4_32	56 kDa	< 0.00010	19	21	17	0	0
Glycoprotein, putative	Q5CXZ3_CRYPI	cgd7_4330	64 kDa	< 0.00010	9.75	20	19	4	0
Protein with central transmembrane domain followed by gly-met-pro repeat	Q5CR61_CRYPI	cgd4_1970	23 kDa	< 0.00010	2	2	2	0	0
Uncharacterized protein	Q5CXC2_CRYPI	cgd6_1660	129 kDa	0.098	2	2	2	0	0
Signal peptide, large secreted protein	Q5CXZ8_CRYPI	cgd7_4280	121 kDa	0.63	1.33333	4	0	0	3
Uncharacterized protein	Q5CU22_CRYPI	cgd2_610	29 kDa	0.19	1	2	0	0	0
Heat shock protein, Hsp70	Q5CZ02_CRYPI	cgd7_360	72 kDa	0.59	1	2	0	2	0
Heat shock 70 (HSP70) protein (Fragment)	Q5CPP8_CRYPI	cgd2_20	74 kDa	0.59	1	2	0	2	0
Domain KOG1015, transcription regulator XNP/ATRX, DEAD-box superfamily, signal peptide	Q5CS78_CRYPI	cgd1_3780	92 kDa	0.19	0	0	0	0	2
Uncharacterized protein	Q5CX03_CRYPI	cgd6_3050	111 kDa	0.038	0	0	0	0	4
Actin	A3FQJ8_CRYPI	cgd5_3160	42 kDa	0.038	0	0	0	2	2
Acetaldehyde reductase plus alcohol dehydrogenase (AdhE) of possible bacterial origin (Fragment)	Q5CW41_CRYPI	cgd8_1720	95 kDa	0.19	0	0	0	0	2
Glyceraldehyde-3-phosphate dehydrogenase	Q5CWT6_CRYPI	cgd6_3790	36 kDa	0.19	0	0	0	2	0
Uncharacterized protein	Q5CYR2_CRYPI	cgd7_1340	124 kDa	0.085	0	0	0	0	3
60S ribosomal proteins L8/L2	Q5CYJ3_CRYPI	cgd7_2110	28 kDa	0.19	0	0	0	0	2
Ribosomal protein S4, putative (Fragment)	A3FPR5_CRYPI	cgd7_4760	29 kDa	0.19	0	0	0	0	2
