# Supplementary material for: Apical Secretory Glycoprotein Complex Contributes to Cell Attachment and Entry by Cryptosporidium parvum
Source: mBio. 2023 Feb 1;14(1):e03064-22. doi: 10.1128/mbio.03064-22 (PMC9973360; doi:10.1128/mbio.03064-22)
Supplement: TABLE S2 [file mbio.03064-22-s0002.xlsx]

## Sheet: Table S3
Table S2 Key resources and oligonucleotides used in this study.
Category	Name	Sequence	Use	Source
Antibodies, lectins, and fluorescent probes	1A5		1:250-500 for IFA (Fig.1A, 2C), 1:250 for western blot analysis (Fig. 1B, 2E, 5E), and immunoprecipitation (Fig. 1C, 1D, 3A).	Wilke, et al., 2018
	Rabbit PanCp		1:2000 for IFA (Fig. 1A), 1:500 for western blot analysis (Fig. 1C, 3A), and 1:2000 for quantitative imaging assays (Fig. 5B).	Wilke, et al., 2019
	Rat PanCp		1:2000 for IFA (Fig. 2C, 3C).	This study
	Rabbit anti-HA		1:1000 for IFA (Fig. 2C) and immunoprecipitation (Fig. 2E).	Thermo Fisher Scientific MA5-27915
	Rabbit anti-CpLDH		1:1000 for IFA (Fig. 3C; cytoplasmic control)	Gift from Guan Zhu
	Rabbit anti-CpEGF1α		1:500 for western blot analysis (Fig. 5E; loading control).	Gift from Guan Zhu
	Goat anti-mouse AlexaFluor 488		1:1000 for IFA (Fig. 1A, 2C, 3C).	Thermo Fisher Scientific A11029
	Goat anti-rat AlexaFluor 647		1:1000 for IFA (Fig. 2C, 3C).	Thermo Fisher Scientific A21247
	Goat anti-rabbit AlexaFluor 488		1:1000 for quantitative imaging assays (Fig. 5B).	Thermo Fisher Scientific A11034
	Goat anti-rabbit AlexaFluor 568		1:1000 for IFA (Fig. 1A, 2C, 3C).	Thermo Fisher Scientific A11011
	Goat anti-rabbit AlexaFluor 594		1:1000 for quantitative imaging assays (Fig. 5B).	Thermo Fisher Scientific A11037
	IRDye 800CW Goat anti-Rabbit IgG		1:10,000 for western blot analysis (Fig. 1C, 3A).	Li-cor 926-32211
	IRDye 800CW Goat anti-Mouse IgG		1:10,000 for western blot analysis (Fig. 2E).	Li-cor 926-32210
	IRDye 800CW Streptavidin		1:2000-5000 for western blot analysis (Fig.3A).	Li-cor 926-32230
	Goat anti-mouse, HRP-conjugated		1:10,000 for western blot analysis (Fig. 1B).	Thermo Fisher Scientific 626520
	Artocarpus integrifolia agglutinin (AIA, jacalin), biotinylated		10 μg/mL for western blot analysis (Fig.3A).	Vector Laboratories B-1155-5
	Concanavalin A (ConA), biotinylated		5 μg/mL for western blot analysis (Fig.3A).	Sigma C2272-2MG
	Dolichos biflorus agglutinin (DBA), biotinylated		10 μg/mL for western blot analysis (Fig.3A).	Vector Laboratories B-1035-5
	Helix pomatia agglutinin (HPA), biotinylated		10 μg/mL for western blot analysis (Fig.3A).	Sigma L6512-1MG
	Wheat germ agglutinin (WGA), biotinylated		10 μg/mL for western blot analysis (Fig.3A).	Sigma L5142-1MG
Plasmids	pABC-3HA-eno-Nluc-P2A-NeoR-eno-ABC		Template for construction of repair templates for generation of 4_32-HA and 4330-HA lines.	This study
	pACT1:Cas9-GFP, U6:sgTK		Template for construction of Cas9/guide plasmids.	Wilke, et al., 2019. Addgene 122852
	p4_32-3HA-eno-Nluc-P2A-NeoR-4_32		Repair template for generation of 4_32-HA line.	This study
	p4330-3HA-eno-Nluc-P2A-NeoR-4330		Repair template for generation of 4330-HA line.	This study
	pACT1:Cas9-GFP, U6:sg4_32		Cas9/guide plasmid for generation of 4_32-HA line.	This study
	pACT1:Cas9-GFP, U6:sg4330		Cas9/guide plasmid for generation of 4330-HA line.	This study
	pUPRT-mCh-Nluc-P2A-NeoR-UPRT		Template for construction of repair templates for generation of 4_32 KO and 4330 KO lines.	Wilke, et al., 2019
	p4_32-mCh-Nluc-P2A-NeoR-4_32		Repair template for generation of 4_32 KO line.	This study
	p4330-mCh-Nluc-P2A-NeoR-4330		Repair template for attempted generation of 4330 KO line.	This study
	pACT1:Cas9-FLAG, dual U6:sg4_32-KO		Cas9/guide plasmid for generation of 4_32 KO line.	This study
	pACT1:Cas9-FLAG, U6:sg4330-KO		Cas9/guide plasmid for attempted generation of 4330 KO line.	This study
	pACT1:Cas9-FLAG, dual U6:sg4330-KO		Cas9/guide plasmid for attemted generation of 4330 KO line.	This study
Primers	4-32 5' Gib F1	TGAATTCGAGCTCGGTACCCGCGTACTTGAAGAAGCAGGC	Amplification of cgd4_32/CPATCC_001476 homology regions for construction of p4_32-3HA-eno-Nluc-P2A-NeoR-4_32 via Gibson assembly.	This study, IDT
	4-32 5' Gib R1	GAGCCCGAGCCCTTGCTAGCGTTTTTATTTGTGTTTGCCTCAATTTCTTT		This study, IDT
	4-32 3' Gib F1	TTTTTCTTTTTATCTTAATTTTATCAGATTCTAATAACAAAATAATAAT		This study, IDT
	4-32 3' Gib R1	GTCGACTCTAGAGGATCCCCAATATATTGTGGATTAAATTTCCATAAA		This study, IDT
	4330 5' Gib F1	TGAATTCGAGCTCGGTACCCCTAAGTATTAATGTTCCCAGTAAAGAACTG	Amplification of cgd7_4330 homology regions for construction of p4330-3HA-eno-Nluc-P2A-NeoR-4330 via Gibson assembly.	This study, IDT
	4330 5' Gib R1	GAGCCCGAGCCCTTGCTAGCAAACCATGATAAAAAGCTATCCATCCAT		This study, IDT
	4330 3' Gib F1	TTTTTCTTTTTATCTTAATTATGCATTAAGGTTTGATTCTACTGAAGT		This study, IDT
	4330 3' Gib R1	GTCGACTCTAGAGGATCCCCTTCTATCACAGGACAAAACGTTAAGT		This study, IDT
	lacZ F2	GGGGATCCTCTAGAGTCGAC	Amplification of plasmid backbone for construction of p4_32-3HA-eno-Nluc-P2A-NeoR-4_32 and p4330-3HA-eno-Nluc-P2A-NeoR-4330 via Gibson assembly.	Xu, et al., 2021
	lacZ R1	GGGTACCGAGCTCGAATT		Xu, et al., 2021
	Linker-F1	GCTAGCAAGGGCTCGGGC	Amplification of nLuc-P2A-NeoR selection cassette for construction of p4_32-3HA-eno-Nluc-P2A-NeoR-4_32 and p4330-3HA-eno-Nluc-P2A-NeoR-4330 via Gibson assembly.	Xu, et al., 2021
	Enolase UTR-R	AATTAAGATAAAAAGAAAAACTTAATCGATAC		This study, IDT
	U6 F	CCCAACACTTAACCTTTCAGT	Amplification of pACT1:Cas9-GFP, U6:sgRNA for construction of Cas9/guide plasmids with sgRNA targeting either cgd4_32/CPATCC_001476 or cgd7_4330.	Xu, et al., 2021
	4-32 gRNA1	GCTATCGGGAATATTAATAGGTTTTAGAGCTAGAAATAGCAAGTTAAAAT		This study, IDT
	4330 gRNA1	GAGTTGTTGTAGTAGTTACAGTTTTAGAGCTAGAAATAGCAAGTTAAAAT		This study, IDT
	4330 PAMmu F2	ATGTTACAAATCCTGTAACTAC	Site-directed mutagenesis of PAM sequence in 4330 ORF homology region of p4330-3HA-eno-Nluc-P2A-NeoR-4330.	This study, IDT
	4330 PAMmu R1	TTTGAATAACCTTAGAAATTTCATCGG		This study, IDT
	4-32 PAMmu F2	TGGTGTCTCCACTTCTATTAATATT	Site-directed mutagenesis of PAM sequence in 4_32 ORF homology region of p4_32-3HA-eno-Nluc-P2A-NeoR-4_32.	This study, IDT
	4-32 PAMmu R2	CCTTTCAATCTCCAATAGACT		This study, IDT
	LacZ-F3	CCCGGGTACCGAGCTCGAA	Amplification of plasmid backbone for construction of p4_32-mCh-Nluc-P2A-NeoR-4_32 via Gibson assembly.	Xu, et al., 2021
	LacZ-R3	GGCATGCAAGCTTGGCGTA		Xu, et al., 2021
	Actin-F1	GCTCAGAATGAGTTGGTTATAAAC	Amplification of nLuc-P2A-NeoR selection cassette for construction of p4_32-mCh-Nluc-P2A-NeoR-4_32 via Gibson assembly.	Xu, et al., 2021
	Neo-R1	GCTTAATTAATCAGAAGAATTCGTC		Xu, et al., 2021
	4_32 5' Gib F2	TTACGCCAAGCTTGCATGCCATTTCAATAACTACATTTTCGAGGC	Amplification of homology region from gDNA upstream of CPATCC_001476 for construction of p4_32-mCh-Nluc-P2A-NeoR-4_32 via Gibson assembly.	This study, IDT
	4_32 5' Gib R2	GTTTATAACCAACTCATTCTGAGCTTTGTCTTACAGACTAAAGAAATTAACGT		This study, IDT
	4_32 3' Gib F2	ATTCTTCTGATTAATTAAGCTTATCAGATTCTAATAACAAAATAATAATA	Amplification of homology region from gDNA downstream of CPATCC_001476 for construction of p4_32-mCh-Nluc-P2A-NeoR-4_32 via Gibson assembly.	This study, IDT
	4_32 3' Gib R2	ATTCGAGCTCGGTACCCGGGCCCGAAGAGCAAAC		This study, IDT
	4330 5' Gib F2	TTACGCCAAGCTTGCATGCCTTAAATTCAATCTTTTTTTATTCTAGAAAC	Amplification of homology region from gDNA upstream of cgd7_4330 for construction of p4330-mCh-Nluc-P2A-NeoR-4330 via Gibson assembly.	This study, IDT
	4330 5' Gib R2	ATAACCAACTCATTCTGAGCACTTAAGATCAGTAAGAAAATATAGAAAAA		This study, IDT
	4330 3' Gib F2	ATTCTTCTGATTAATTAAGCATGCATTAAGGTTTGATTCTAC	Amplification of homology region from gDNA downstream of cgd7_4330 for construction of p4330-mCh-Nluc-P2A-NeoR-4330 via Gibson assembly.	This study, IDT
	4330 3' Gib R2	ATTCGAGCTCGGTACCCGGGGGTCTTTCTAAAAAAGATAATACTAATTT		This study, IDT
	4_32 gRNA2	GTTGGTTCAGTGCCATATAAGTTTTAGAGCTAGAAATAGCAAGTTAAAAT	Amplification of pAct1:Cas9-FLAG, U6:sgRNA with sgRNA2 targeting either CPATCC_001476 or cgd7_4330.	This study, IDT
	4330 gRNA2	GCAGTCCTTGAAAATAACTCGTTTTAGAGCTAGAAATAGCAAGTTAAAAT		This study, IDT
	pU6-gibsonF	ACACAGGAAACAGCTATGACCCAAATTTCTCCAACCAGTC	Amplification of U6 cassette from pAct1:Cas9-FLAG, U6:sgRNA2 for Gibson assembly for construction of pACT1:Cas9-FLAG, dual U6:sgRNA-KO plasmids.	Xu, et al., 2021
	pSp6-ginbson-R	GCAAGCTTGGCGTAATCATGGACGGCCAGTGAATTCG		Xu, et al., 2021
	Hind-F	CATGATTACGCCAAGCTT	Amplification of pAct1:Cas9-FLAG, UG:sgRNA backbone for Gibson assembly with a second U6 cassette for construction of pACT1:Cas9-FLAG, dual U6:sgRNA-KOplasmids.	Xu, et al., 2021
	M13-R	GTCATAGCTGTTTCCTGTG		Xu, et al., 2021
	CpGAPDH-F	CGGATGGCCATACCTGTGAG	Primer set for quantification of C. parvum gDNA equivalents via qPCR.	Wilke, et al., 2019
	CpGAPDH-R	GAAGATGCGCTGGGAACAAC		Wilke, et al., 2019
	5'4_32 Ups F1	GGACTGGATGGGTATAGTTAGTGAAAAATC	Amplicons for 5' insertion sites for PCR genotyping of HA-tagged strains	This study, IDT
	5'4330 Ups F1	TTGTCAAAGCTTATTTTGGATTCTGGAATAGAAG	4_32 5' Ins: WT = null; 4_32-HA = ##bp; 4330-HA = null	This study, IDT
	pEno-R	TAGAGTTTGGTGTGCAGGCG	4330 5' Ins: WT = null; 4_32-HA = null; 4330-HA = ##bp	This study, IDT
	5'4_32 Ups F3	CTACCGACATATTAAAAGGTTTAATACCG	Amplicon (KO 5' Ins) for 5' insertion site for PCR genotyping of 4_32 KO strain. WT = null; 4_32-KO = ##bp	This study, IDT
	Actin R1	GTCATTTTTATAGCCCTAACGC		Xu, et al., 2021
	Neo F1	GCTGAAGAACTTGGTGGTGA	Amplicons for 3' insertion sites for PCR genotyping of transgenic strains	Xu, et al., 2021
	3'4_32 Ds R1	CCCGAAGAGCAAACCTTCTC	4_32 3' Ins: WT = null; 4_32-HA = ##bp; 4330-HA = null	This study, IDT
	3'4330 Ds R1	ACATGGTCTTTCTAAAAAAGATAATACTAATTTTTTGG	4330 3' Ins: WT = null; 4_32-HA = null; 4330-HA = ##bp	This study, IDT
	3'4_32 Ds R2	CAAGGAACCTTCTTGTAAATTTTCAGTC	KO 3' Ins: WT = null; 4_32 KO = ##bp	This study, IDT
	4_32 ORF F1	GAAAATTATGCAACAATCATCTGTGG	Amplicon for CPATCC_001476 ORF for PCR genotyping of 4_32 KO strain.	This study, IDT
	4_32 ORF R1	CAATAGACTAAATTGCTTGAGCCTTG	WT = ##bp; 4_32 KO = null	This study, IDT
	3370 5' Gib F1	TGAATTCGAGCTCGGTACCCCAATTCAGATTAATTGCATGTAAGGTTTCT	318bp amplicon in unrelated gene (cgd3_3370) used as a positive control for PCR genotyping.	This study, IDT
	3370 5' Gib R1	GAGCCCGAGCCCTTGCTAGCAGATGTAGAGTATTTTGGAATAACATGCAA		This study, IDT
Transgenic Cryptosporidium parvum strains	4_32-HA		Genetically modified C. parvum AUCP-1. Endogenous cgd4_32/CPATCC_001476 C-terminally tagged with 3xHA, Nluc reporter/NeoR resistance cassette driven by enolase promoter.	This study
	4330-HA		Genetically modified C. parvum AUCP-1. Endogenous cgd7_4330 C-terminally tagged with 3xHA, Nluc reporter/NeoR resistance cassette driven by enolase promoter.	This study
	4_32 KO		Genetically modified C. parvum AUCP-1. CPATCC_001476 deletion, mCherry, driven by actin promoter, and Nluc reporter/NeoR resistance cassette driven by enolase promoter inserted into CPATCC_001476 locus.	This study
